# Supplementary material for: Comparative Adsorption of Phenol and p-Chlorophenol on a Chitosan–Cellobiose Dimer in an Aqueous Medium: A DFT Study of Hydrogen Bonding and Noncovalent Interactions
Source: Molecules. 2026 May 29;31(11):1871. doi: 10.3390/molecules31111871 (PMC13258039; doi:10.3390/molecules31111871)
Supplement: Supplementary file 1 [file molecules-31-01871-s001.zip]

Archive with 1 entries (1 files):
- molecules-4310652-supplementary.pdf
